# Supplementary material for: Associations between mother-preschooler attachment and maternal depression symptoms: A systematic review and meta-analysis
Source: PLoS One. 2018 Oct 2;13(10):e0204374. doi: 10.1371/journal.pone.0204374 (PMC6168129; doi:10.1371/journal.pone.0204374)
Supplement: S5 Appendix — (XLSX) [file pone.0204374.s005.xlsx]

## Sheet: Sheet1
Author	Year	n	SMD_SI_Dep	Variance_SMD_SI_Dep	SMD_DnD_Dep	Variance_SMD_DnD_Dep	Risk_Bias	Study_Type	%_Boys
Manassis, Bradley, Goldberg, Hood, & Swinson	1994	20	1.6226	0.3525			71.43	Clinical/risk	70
Moss, Bureau, Cyr, Mongeau, & St-Laurent	2004	151	0.0933	0.0314	0.362	0.0738	42.86	Normative	54.3
O'Connor, Bureau, McCartney, & Lyons-Ruth	2011	1140	0.1403	0.0037	0.2021	0.0064	21.43	Normative	48.3
Stevenson-Hinde & Shouldice	1995	78	0.0415	0.0506	-0.1061	0.1232	64.29	Normative	50
Stevenson-Hinde, Chicot, Shouldice, & Hinde	2011	98	0.4475	0.0479			46.15	Normative	51
Toth, Rogosch, Manly, & Cicchetti	2006	117	0.7068	0.0607	0.4102	0.0535	20	Clinical/risk	52.8
Wazana et al.	2015	301			0.4046	0.018	20	Clinical/risk	54
